# Supplementary material for: Genome Analysis and Therapeutic Evaluation of a Novel Lytic Bacteriophage of Salmonella Typhimurium: Suggestive of a New Genus in the Subfamily Vequintavirinae
Source: Viruses. 2022 Jan 25;14(2):241. doi: 10.3390/v14020241 (PMC8879037; doi:10.3390/v14020241)
Supplement: Supplementary file 1 [file viruses-14-00241-s001.zip]

Archive with 1 entries (1 files):
- viruses-1506079-supplementary.pdf
